# Supplementary material for: Improving health literacy of antibiotic use in people with cystic fibrosis (CF)—comparison of the readability of patient information leaflets (PILs) from the EU, USA and UK of 23 CF-related antibiotics used in the treatment of CF respiratory infections
Source: JAC Antimicrob Resist. 2023 Dec 1;5(6):dlad129. doi: 10.1093/jacamr/dlad129 (PMC10691746; doi:10.1093/jacamr/dlad129)
Supplement: dlad129_Supplementary_Data [file dlad129_supplementary_data.zip]

Archive with 2 entries (2 files):
- JACAMR-2023-099 Table S1.pdf
- Table S2.pdf
